# Supplementary material for: Using passenger mutations to estimate the timing of driver mutations and identify mutator alterations
Source: BMC Bioinformatics. 2013 Dec 13;14:363. doi: 10.1186/1471-2105-14-363 (PMC3903072; doi:10.1186/1471-2105-14-363)
Supplement: Additional file 2 — Table S1. [file 1471-2105-14-363-S2.txt]

tumor_sample_id	order_of_alterations_with_posterior_mean_and_90%_confidence_interval	confidence	posterior_mean_of_Ti	90%_confidence_interval
16530	NONE	1	236	( 226 , 256 )
16594	NONE	1	397	( 362 , 442 )
16596	KRAS [ 161 ( 83 , 299 ) ] STK11 [ 164 ( 83 , 444 ) ]	0.61	236	( 226 , 256 )
16600	TP53 [ 323 ( 208 , 456 ) ] KRAS [ 327 ( 180 , 437 ) ]	0.41	976	( 859 , 1209 )
16606	NONE	1	397	( 362 , 442 )
16608	TP53 [ 323 ( 208 , 456 ) ] KRAS [ 365 ( 188 , 489 ) ] LRP1B [ 549 ( 443 , 918 ) ] PTPRD [ 861 ( 404 , 1259 ) ]	0.39	1414	( 1262 , 1769 )
16612	NONE	1	236	( 226 , 256 )
16614	NONE	1	234	( 225 , 257 )
16616	STK11 [ 164 ( 83 , 441 ) ]	1	236	( 225 , 257 )
16626	KRAS [ 337 ( 179 , 446 ) ] ATM [ 594 ( 93 , 807 ) ]	0.7	1160	( 1071 , 1234 )
16628	TP53 [ 323 ( 208 , 456 ) ] KRAS [ 378 ( 189 , 521 ) ] APC [ 494 ( 45 , 944 ) ] LRP1B [ 549 ( 443 , 922 ) ] PTPRD [ 970 ( 404 , 1415 ) ]	0.14	1743	( 1548 , 2196 )
16630	NF1 [ 509 ( 60 , 743 ) ]	1	234	( 225 , 257 )
16632	TP53 [ 323 ( 208 , 456 ) ] STK11 [ 326 ( 110 , 533 ) ] KRAS [ 385 ( 190 , 564 ) ] LRP1B [ 549 ( 443 , 922 ) ]	0.14	2180	( 1921 , 2768 )
16636	STK11 [ 162 ( 83 , 442 ) ]	1	234	( 225 , 257 )
16638	EGFR [ 23 ( 18 , 93 ) ]	1	901	( 804 , 965 )
16640	NONE	1	1869	( 1760 , 2001 )
16646	NONE	1	633	( 558 , 697 )
16648	ATM [ 595 ( 93 , 808 ) ]	1	1869	( 1758 , 2002 )
16660	TP53 [ 323 ( 208 , 456 ) ] KRAS [ 389 ( 190 , 639 ) ]	0.59	3601	( 3172 , 4608 )
16664	NONE	1	632	( 556 , 698 )
16668	EGFR [ 23 ( 18 , 93 ) ] TP53 [ 323 ( 208 , 456 ) ] PRKDC [ 466 ( 324 , 1644 ) ]	0.97	1611	( 1277 , 3024 )
16670	NONE	1	2333	( 2197 , 2504 )
16674	NONE	1	234	( 225 , 257 )
16678	EGFR [ 23 ( 18 , 93 ) ] TP53 [ 323 ( 208 , 456 ) ] PRKDC [ 466 ( 324 , 1644 ) ]	0.97	1575	( 1249 , 2971 )
16684	NONE	1	236	( 225 , 257 )
16686	NF1 [ 511 ( 60 , 745 ) ] PTPRD [ 1309 ( 405 , 2560 ) ]	0.94	5075	( 4929 , 5246 )
16688	NONE	1	234	( 225 , 257 )
16696	NONE	1	397	( 362 , 442 )
16698	STK11 [ 253 ( 106 , 452 ) ]	1	634	( 559 , 697 )
16706	NONE	1	1401	( 1310 , 1496 )
16710	EGFR [ 23 ( 18 , 93 ) ]	1	397	( 362 , 442 )
16712	NONE	1	397	( 362 , 442 )
16720	NONE	1	236	( 225 , 257 )
16722	NONE	1	236	( 225 , 257 )
16724	EGFR [ 23 ( 18 , 93 ) ]	1	3027	( 2857 , 3253 )
16730	NONE	1	236	( 225 , 257 )
16734	EGFR [ 23 ( 18 , 93 ) ] STK11 [ 320 ( 110 , 513 ) ] TP53 [ 323 ( 208 , 456 ) ]	0.51	1414	( 1261 , 1769 )
16740	EGFR [ 23 ( 18 , 93 ) ]	1	236	( 226 , 256 )
16742	NONE	1	397	( 362 , 442 )
16746	NONE	1	234	( 225 , 257 )
16748	STK11 [ 206 ( 98 , 443 ) ] KRAS [ 211 ( 121 , 337 ) ] APC [ 288 ( 44 , 754 ) ]	0.21	392	( 362 , 442 )
16750	STK11 [ 206 ( 98 , 443 ) ]	1	392	( 362 , 442 )
16754	NONE	1	397	( 362 , 442 )
16758	NONE	1	234	( 225 , 257 )
16760	EGFR [ 23 ( 18 , 93 ) ]	1	397	( 362 , 442 )
16766	NONE	1	397	( 362 , 442 )
16768	NONE	1	234	( 225 , 257 )
16770	NONE	1	397	( 362 , 442 )
16772	KRAS [ 216 ( 121 , 335 ) ]	1	397	( 362 , 442 )
16774	NONE	1	392	( 362 , 442 )
16780	NONE	1	236	( 225 , 257 )
16784	EGFR [ 23 ( 18 , 93 ) ]	1	236	( 225 , 257 )
16786	EGFR [ 23 ( 18 , 93 ) ]	1	633	( 558 , 697 )
16792	NONE	1	392	( 362 , 442 )
16800	TP53 [ 323 ( 208 , 456 ) ] PRKDC [ 465 ( 324 , 1600 ) ]	0.97	529	( 404 , 2303 )
16802	TP53 [ 323 ( 208 , 456 ) ] KRAS [ 350 ( 184 , 470 ) ] LRP1B [ 549 ( 443 , 918 ) ]	0.47	1195	( 1064 , 1490 )
16804	NONE	1	236	( 225 , 257 )
16810	NONE	1	236	( 226 , 256 )
16814	TP53 [ 323 ( 208 , 456 ) ]	1	1633	( 1456 , 2054 )
16821	STK11 [ 206 ( 98 , 443 ) ]	1	392	( 362 , 442 )
16823	TP53 [ 323 ( 208 , 455 ) ]	1	558	( 464 , 711 )
16825	NONE	1	234	( 225 , 257 )
16827	TP53 [ 323 ( 208 , 456 ) ] KRAS [ 327 ( 180 , 437 ) ]	0.41	975	( 859 , 1208 )
16835	TP53 [ 323 ( 208 , 456 ) ] PRKDC [ 466 ( 324 , 1644 ) ] NF1 [ 511 ( 60 , 745 ) ] PTPRD [ 853 ( 400 , 1454 ) ]	0.4	1432	( 1136 , 2700 )
16839	LRP1B [ 548 ( 443 , 916 ) ]	1	397	( 362 , 442 )
16841	EGFR [ 23 ( 18 , 93 ) ]	1	234	( 225 , 257 )
16845	NONE	1	236	( 226 , 256 )
16857	KRAS [ 355 ( 185 , 473 ) ] PTPRD [ 885 ( 403 , 1236 ) ]	0.98	1402	( 1308 , 1499 )
16859	KRAS [ 375 ( 188 , 527 ) ]	1	1869	( 1759 , 2001 )
16861	KRAS [ 271 ( 162 , 374 ) ] TP53 [ 323 ( 208 , 456 ) ] APC [ 340 ( 45 , 732 ) ]	0.38	651	( 566 , 812 )
16863	STK11 [ 290 ( 110 , 479 ) ] TP53 [ 323 ( 208 , 456 ) ]	0.61	866	( 765 , 1067 )
16875	KRAS [ 268 ( 149 , 374 ) ] ATM [ 593 ( 93 , 804 ) ]	0.73	621	( 559 , 697 )
16879	STK11 [ 319 ( 110 , 515 ) ] KRAS [ 367 ( 187 , 502 ) ] ATM [ 595 ( 93 , 808 ) ]	0.36	1636	( 1538 , 1749 )
16881	STK11 [ 276 ( 110 , 462 ) ] KRAS [ 292 ( 170 , 399 ) ] TP53 [ 323 ( 208 , 456 ) ] PTPRD [ 572 ( 373 , 981 ) ]	0.31	757	( 668 , 930 )
16883	STK11 [ 211 ( 98 , 443 ) ]	1	397	( 362 , 442 )
16889	NONE	1	234	( 225 , 257 )
16901	TP53 [ 323 ( 208 , 456 ) ] LRP1B [ 548 ( 442 , 913 ) ]	0.99	558	( 463 , 711 )
16905	TP53 [ 323 ( 208 , 456 ) ] NF1 [ 473 ( 60 , 742 ) ]	0.78	757	( 668 , 930 )
16907	KRAS [ 226 ( 138 , 338 ) ] TP53 [ 323 ( 208 , 455 ) ]	0.89	483	( 383 , 630 )
16909	KRAS [ 355 ( 186 , 472 ) ] APC [ 461 ( 45 , 867 ) ] LRP1B [ 549 ( 443 , 918 ) ] ATM [ 595 ( 93 , 807 ) ]	0.1	1403	( 1312 , 1500 )
16913	EGFR [ 23 ( 18 , 93 ) ] TP53 [ 323 ( 208 , 456 ) ]	1	755	( 668 , 935 )
16915	EGFR [ 23 ( 18 , 93 ) ]	1	901	( 804 , 965 )
16917	NONE	1	234	( 225 , 257 )
16919	KRAS [ 309 ( 170 , 419 ) ]	1	903	( 804 , 964 )
16921	KRAS [ 292 ( 170 , 399 ) ] TP53 [ 323 ( 208 , 456 ) ]	0.73	757	( 668 , 930 )
16925	EGFR [ 23 ( 18 , 93 ) ] TP53 [ 323 ( 208 , 455 ) ]	1	431	( 320 , 580 )
16927	EGFR [ 23 ( 18 , 93 ) ] TP53 [ 323 ( 208 , 455 ) ]	1	431	( 320 , 580 )
16929	STK11 [ 283 ( 110 , 477 ) ] KRAS [ 309 ( 170 , 418 ) ] APC [ 401 ( 45 , 803 ) ] LRP1B [ 549 ( 443 , 917 ) ]	0.22	901	( 804 , 965 )
16937	TP53 [ 323 ( 208 , 456 ) ]	1	483	( 382 , 629 )
16947	TP53 [ 323 ( 208 , 455 ) ] NF1 [ 509 ( 60 , 740 ) ]	0.78	558	( 464 , 711 )
16949	STK11 [ 319 ( 110 , 515 ) ]	1	1636	( 1538 , 1749 )
16951	TP53 [ 323 ( 208 , 456 ) ] LRP1B [ 549 ( 443 , 918 ) ] PTPRD [ 861 ( 404 , 1259 ) ]	0.79	1414	( 1262 , 1770 )
16953	TP53 [ 323 ( 208 , 456 ) ]	1	1633	( 1456 , 2054 )
16963	EGFR [ 23 ( 18 , 93 ) ]	1	236	( 225 , 257 )
16965	EGFR [ 23 ( 18 , 93 ) ]	1	236	( 225 , 257 )
16973	NF1 [ 509 ( 60 , 741 ) ]	1	236	( 225 , 257 )
16975	EGFR [ 23 ( 18 , 93 ) ] TP53 [ 323 ( 208 , 455 ) ]	1	431	( 320 , 580 )
16979	EGFR [ 23 ( 18 , 93 ) ]	1	392	( 362 , 442 )
16993	NONE	1	902	( 803 , 964 )
16997	NONE	1	236	( 225 , 257 )
17042	TP53 [ 323 ( 208 , 456 ) ] KRAS [ 358 ( 187 , 476 ) ]	0.5	1305	( 1161 , 1630 )
17054	NONE	1	397	( 362 , 442 )
17055	KRAS [ 337 ( 179 , 446 ) ]	1	1160	( 1071 , 1234 )
17060	STK11 [ 264 ( 110 , 464 ) ] KRAS [ 271 ( 159 , 419 ) ] TP53 [ 323 ( 208 , 456 ) ] PRKDC [ 466 ( 324 , 1615 ) ] LRP1B [ 550 ( 442 , 916 ) ]	0.22	643	( 535 , 2016 )
17144	NONE	1	236	( 225 , 257 )
17146	KRAS [ 161 ( 85 , 300 ) ]	1	236	( 225 , 257 )
17148	NONE	1	236	( 225 , 257 )
17150	KRAS [ 161 ( 83 , 299 ) ]	1	236	( 226 , 256 )
17152	KRAS [ 309 ( 170 , 419 ) ]	1	903	( 804 , 964 )
17154	KRAS [ 161 ( 83 , 299 ) ]	1	236	( 226 , 256 )
17156	PRKDC [ 466 ( 324 , 1644 ) ]	1	840	( 670 , 2043 )
17158	KRAS [ 211 ( 121 , 337 ) ]	1	392	( 362 , 442 )
17170	TP53 [ 322 ( 208 , 458 ) ]	1	645	( 566 , 810 )
17172	EGFR [ 23 ( 18 , 93 ) ] TP53 [ 323 ( 208 , 457 ) ]	1	483	( 382 , 631 )
17174	TP53 [ 323 ( 208 , 456 ) ] KRAS [ 365 ( 188 , 489 ) ] NF1 [ 511 ( 60 , 745 ) ]	0.38	1414	( 1263 , 1770 )
17176	STK11 [ 261 ( 109 , 449 ) ] TP53 [ 323 ( 208 , 456 ) ]	0.72	651	( 566 , 812 )
17182	EGFR [ 23 ( 18 , 93 ) ]	1	236	( 225 , 257 )
17184	EGFR [ 23 ( 18 , 93 ) ] APC [ 289 ( 44 , 754 ) ]	0.96	397	( 362 , 442 )
17186	KRAS [ 268 ( 149 , 374 ) ] ATM [ 593 ( 93 , 804 ) ]	0.73	621	( 559 , 697 )
17190	STK11 [ 290 ( 110 , 479 ) ] TP53 [ 323 ( 208 , 456 ) ]	0.61	866	( 765 , 1067 )
17194	NONE	1	392	( 362 , 442 )
17202	STK11 [ 283 ( 110 , 477 ) ] KRAS [ 309 ( 170 , 418 ) ]	0.49	901	( 804 , 965 )
17206	KRAS [ 161 ( 85 , 300 ) ]	1	236	( 225 , 257 )
17208	NONE	1	236	( 225 , 257 )
17210	TP53 [ 323 ( 208 , 456 ) ] KRAS [ 384 ( 188 , 551 ) ] PRKDC [ 466 ( 324 , 1644 ) ] NF1 [ 511 ( 60 , 745 ) ] LRP1B [ 549 ( 443 , 919 ) ] PTPRD [ 1015 ( 405 , 1707 ) ]	0.05	1898	( 1498 , 3574 )
17216	KRAS [ 268 ( 149 , 374 ) ]	1	633	( 558 , 697 )
17218	EGFR [ 23 ( 18 , 93 ) ] TP53 [ 323 ( 208 , 456 ) ] APC [ 367 ( 45 , 831 ) ] PRKDC [ 466 ( 324 , 1639 ) ] NF1 [ 511 ( 60 , 744 ) ] LRP1B [ 549 ( 442 , 912 ) ] ATM [ 593 ( 93 , 791 ) ]	0	750	( 627 , 1621 )
17222	KRAS [ 247 ( 153 , 355 ) ] TP53 [ 323 ( 208 , 456 ) ] LRP1B [ 548 ( 442 , 910 ) ]	0.84	557	( 467 , 711 )
17226	TP53 [ 323 ( 208 , 456 ) ]	1	1195	( 1065 , 1489 )
17228	EGFR [ 23 ( 18 , 93 ) ]	1	234	( 225 , 257 )
17234	EGFR [ 23 ( 18 , 93 ) ]	1	234	( 225 , 257 )
17238	KRAS [ 161 ( 85 , 300 ) ]	1	236	( 225 , 257 )
17240	NONE	1	236	( 226 , 256 )
17242	KRAS [ 311 ( 177 , 421 ) ] TP53 [ 323 ( 208 , 456 ) ] NF1 [ 511 ( 60 , 743 ) ]	0.49	866	( 765 , 1067 )
17248	NONE	1	236	( 226 , 256 )
17250	KRAS [ 211 ( 121 , 337 ) ]	1	392	( 362 , 442 )
17252	NONE	1	234	( 225 , 257 )
17258	NONE	1	634	( 559 , 697 )
17260	KRAS [ 161 ( 85 , 305 ) ]	1	236	( 225 , 257 )
17262	TP53 [ 323 ( 208 , 456 ) ] KRAS [ 350 ( 184 , 470 ) ]	0.47	1195	( 1065 , 1490 )
17264	KRAS [ 161 ( 85 , 305 ) ]	1	236	( 225 , 257 )
17268	TP53 [ 323 ( 208 , 456 ) ] KRAS [ 350 ( 184 , 470 ) ]	0.47	1195	( 1064 , 1490 )
17272	KRAS [ 211 ( 121 , 337 ) ]	1	392	( 362 , 442 )
17280	KRAS [ 216 ( 122 , 337 ) ] ATM [ 592 ( 93 , 804 ) ]	0.8	397	( 362 , 442 )
17282	STK11 [ 313 ( 110 , 506 ) ] TP53 [ 323 ( 208 , 456 ) ]	0.55	1195	( 1065 , 1489 )
17286	KRAS [ 253 ( 153 , 354 ) ] TP53 [ 323 ( 208 , 456 ) ]	0.84	558	( 463 , 711 )
17288	STK11 [ 283 ( 110 , 477 ) ] PTPRD [ 730 ( 394 , 1088 ) ]	0.98	901	( 804 , 966 )
17290	TP53 [ 323 ( 208 , 456 ) ] APC [ 494 ( 45 , 944 ) ] LRP1B [ 549 ( 443 , 922 ) ]	0.38	1743	( 1548 , 2196 )
17292	KRAS [ 161 ( 83 , 299 ) ]	1	236	( 226 , 256 )
17294	TP53 [ 323 ( 205 , 455 ) ]	1	431	( 320 , 579 )
17298	EGFR [ 23 ( 18 , 93 ) ] TP53 [ 328 ( 208 , 455 ) ] PTPRD [ 359 ( 294 , 902 ) ]	0.9	483	( 380 , 630 )
17302	EGFR [ 23 ( 18 , 93 ) ] ATM [ 590 ( 93 , 801 ) ]	1	236	( 225 , 257 )
17304	TP53 [ 323 ( 208 , 456 ) ] KRAS [ 327 ( 180 , 437 ) ]	0.41	976	( 859 , 1209 )
17306	EGFR [ 23 ( 18 , 93 ) ] TP53 [ 323 ( 208 , 456 ) ]	1	431	( 320 , 585 )
17308	STK11 [ 313 ( 110 , 505 ) ] APC [ 461 ( 45 , 867 ) ]	0.73	1403	( 1312 , 1500 )
17316	KRAS [ 268 ( 149 , 374 ) ] APC [ 351 ( 45 , 773 ) ] ATM [ 593 ( 93 , 804 ) ]	0.37	621	( 559 , 697 )
17320	TP53 [ 323 ( 208 , 455 ) ] PTPRD [ 381 ( 291 , 906 ) ]	0.9	483	( 383 , 630 )
17324	STK11 [ 253 ( 106 , 452 ) ] KRAS [ 268 ( 149 , 375 ) ]	0.46	634	( 559 , 697 )
17326	NONE	1	633	( 558 , 697 )
17328	TP53 [ 323 ( 208 , 456 ) ]	1	431	( 320 , 585 )
17330	STK11 [ 302 ( 110 , 492 ) ] KRAS [ 337 ( 179 , 446 ) ] NF1 [ 510 ( 60 , 744 ) ] ATM [ 595 ( 93 , 801 ) ] PTPRD [ 811 ( 400 , 1141 ) ]	0.14	1159	( 1069 , 1231 )
17726	STK11 [ 313 ( 110 , 506 ) ] TP53 [ 323 ( 208 , 456 ) ]	0.55	1195	( 1064 , 1490 )
17727	STK11 [ 253 ( 106 , 452 ) ] KRAS [ 268 ( 149 , 374 ) ]	0.46	633	( 558 , 697 )
17728	KRAS [ 208 ( 128 , 320 ) ] TP53 [ 323 ( 208 , 456 ) ]	0.92	431	( 320 , 581 )
17730	NONE	1	1636	( 1538 , 1746 )
17731	KRAS [ 293 ( 170 , 399 ) ] TP53 [ 323 ( 208 , 456 ) ]	0.73	756	( 668 , 935 )
17733	KRAS [ 337 ( 179 , 446 ) ] ATM [ 594 ( 93 , 807 ) ]	0.7	1160	( 1071 , 1234 )
17735	TP53 [ 323 ( 208 , 456 ) ]	1	865	( 764 , 1067 )
17737	NONE	1	236	( 225 , 257 )
17738	STK11 [ 260 ( 109 , 447 ) ] TP53 [ 322 ( 208 , 458 ) ]	0.71	645	( 566 , 810 )
17739	EGFR [ 23 ( 18 , 93 ) ]	1	397	( 362 , 442 )
17741	STK11 [ 225 ( 105 , 440 ) ] TP53 [ 323 ( 208 , 455 ) ]	0.79	483	( 383 , 630 )
17743	STK11 [ 313 ( 110 , 506 ) ]	1	1402	( 1308 , 1499 )
17745	NONE	1	392	( 362 , 442 )
17746	TP53 [ 323 ( 208 , 456 ) ] LRP1B [ 549 ( 443 , 922 ) ]	0.99	2180	( 1920 , 2769 )
17747	EGFR [ 23 ( 18 , 93 ) ]	1	392	( 362 , 442 )
17750	TP53 [ 323 ( 208 , 456 ) ] NF1 [ 473 ( 60 , 742 ) ]	0.78	757	( 668 , 930 )
17754	TP53 [ 323 ( 208 , 455 ) ]	1	483	( 383 , 630 )
17759	TP53 [ 323 ( 208 , 456 ) ]	1	3055	( 2698 , 3850 )
17760	STK11 [ 283 ( 110 , 477 ) ] KRAS [ 309 ( 170 , 419 ) ] ATM [ 594 ( 93 , 806 ) ]	0.31	903	( 804 , 964 )
17763	STK11 [ 300 ( 110 , 487 ) ] TP53 [ 323 ( 208 , 456 ) ]	0.58	975	( 859 , 1208 )
17766	KRAS [ 367 ( 187 , 502 ) ]	1	1637	( 1536 , 1750 )
17769	NONE	1	392	( 362 , 442 )
17776	STK11 [ 253 ( 106 , 451 ) ]	1	621	( 559 , 697 )
17777	KRAS [ 270 ( 161 , 376 ) ] TP53 [ 322 ( 208 , 458 ) ] LRP1B [ 548 ( 443 , 914 ) ]	0.79	645	( 566 , 810 )
17778	STK11 [ 164 ( 83 , 442 ) ] APC [ 219 ( 43 , 743 ) ]	0.64	235	( 225 , 257 )
17781	KRAS [ 161 ( 85 , 300 ) ] STK11 [ 164 ( 83 , 442 ) ]	0.61	236	( 225 , 257 )
17784	NF1 [ 510 ( 60 , 744 ) ]	1	903	( 804 , 964 )
