# Supplementary material for: Using passenger mutations to estimate the timing of driver mutations and identify mutator alterations
Source: BMC Bioinformatics. 2013 Dec 13;14:363. doi: 10.1186/1471-2105-14-363 (PMC3903072; doi:10.1186/1471-2105-14-363)
Supplement: Additional file 3 — Table S2. [file 1471-2105-14-363-S3.txt]

tumor_sample_id	order_of_alterations_with_posterior_mean_and_90%_confidence_interval	confidence	posterior_mean_of_Ti	90%_confidence_interval
TCGA-04-1331-01A	BRCA2 [ 5 ( 0 , 5 ) ] NF1 [ 177 ( 73 , 730 ) ] 10q23.31 [ 545 ( 215 , 922 ) ]	0.83	1249	( 1092 , 1371 )
TCGA-04-1332-01A	NONE	1	729	( 723 , 732 )
TCGA-04-1336-01A	BRCA2 [ 5 ( 0 , 5 ) ] 17q11.2 [ 375 ( 282 , 642 ) ]	1	937	( 819 , 1022 )
TCGA-04-1337-01A	NONE	1	1283	( 1279 , 1289 )
TCGA-04-1338-01A	NONE	1	2717	( 2707 , 2739 )
TCGA-04-1342-01A	12p12.1 [ 62 ( 47 , 252 ) ] 19q12 [ 280 ( 5 , 453 ) ]	0.88	1725	( 1719 , 1734 )
TCGA-04-1343-01A	20q13.12 [ 111 ( 81 , 361 ) ]	1	1394	( 1389 , 1400 )
TCGA-04-1346-01A	19q12 [ 280 ( 5 , 453 ) ]	1	1062	( 1057 , 1066 )
TCGA-04-1347-01A	22q13.33 [ 0 ( 0 , 0 ) ] 16q23.1 [ 791 ( 101 , 850 ) ]	1	1599	( 1302 , 2472 )
TCGA-04-1348-01A	19p13.13 [ 462 ( 5 , 758 ) ]	1	941	( 929 , 969 )
TCGA-04-1349-01A	8q24.21 [ 10 ( 0 , 383 ) ]	1	784	( 778 , 788 )
TCGA-04-1350-01A	NONE	1	729	( 723 , 733 )
TCGA-04-1356-01A	BRCA1 [ 418 ( 7 , 487 ) ]	1	1007	( 919 , 1111 )
TCGA-04-1357-01A	BRCA1 [ 418 ( 7 , 487 ) ]	1	1138	( 1056 , 1211 )
TCGA-04-1361-01A	8q24.21 [ 10 ( 0 , 383 ) ] CSMD3 [ 427 ( 350 , 549 ) ]	0.97	1357	( 1352 , 1363 )
TCGA-04-1362-01A	8q24.21 [ 10 ( 0 , 383 ) ]	1	1486	( 1481 , 1493 )
TCGA-04-1364-01A	20q13.12 [ 111 ( 81 , 361 ) ]	1	802	( 796 , 807 )
TCGA-04-1365-01A	13q14.2 [ 256 ( 196 , 602 ) ] 10q23.31 [ 545 ( 215 , 922 ) ]	0.77	784	( 778 , 788 )
TCGA-04-1367-01A	BRCA2 [ 5 ( 0 , 5 ) ] NF1 [ 177 ( 73 , 730 ) ]	1	1273	( 1113 , 1389 )
TCGA-04-1514-01A	22q13.33 [ 0 ( 0 , 0 ) ]	1	657	( 650 , 660 )
TCGA-04-1517-01A	NONE	1	454	( 443 , 460 )
TCGA-04-1525-01A	19q12 [ 280 ( 5 , 453 ) ]	1	483	( 459 , 523 )
TCGA-04-1530-01A	NONE	1	1375	( 1372 , 1382 )
TCGA-04-1542-01A	19q12 [ 280 ( 5 , 453 ) ]	1	1431	( 1426 , 1437 )
TCGA-09-0369-01A	NONE	1	1357	( 1352 , 1363 )
TCGA-09-1659-01B	19q12 [ 280 ( 5 , 453 ) ] 17q11.2 [ 380 ( 282 , 621 ) ]	0.88	427	( 405 , 711 )
TCGA-09-1661-01B	22q13.33 [ 0 ( 0 , 0 ) ] 12p12.1 [ 62 ( 47 , 252 ) ]	1	820	( 815 , 824 )
TCGA-09-1662-01A	NONE	1	711	( 705 , 714 )
TCGA-09-1665-01B	8q24.21 [ 10 ( 0 , 383 ) ]	1	1853	( 1847 , 1865 )
TCGA-09-1666-01A	NONE	1	418	( 404 , 422 )
TCGA-09-1669-01A	BRCA1 [ 418 ( 7 , 487 ) ] 8q24.21 [ 10 ( 0 , 383 ) ] 13q14.2 [ 256 ( 196 , 602 ) ]	0.96	800	( 731 , 882 )
TCGA-09-2044-01B	FAT3 [ 338 ( 288 , 745 ) ]	1	1890	( 1883 , 1902 )
TCGA-09-2045-01A	BRCA1 [ 418 ( 7 , 487 ) ]	1	597	( 544 , 659 )
TCGA-09-2049-01D	22q13.33 [ 0 ( 0 , 0 ) ] FAT3 [ 338 ( 288 , 745 ) ] 16q23.1 [ 791 ( 101 , 852 ) ]	0.89	1575	( 1308 , 2417 )
TCGA-09-2050-01A	BRCA2 [ 5 ( 0 , 5 ) ]	1	1610	( 1410 , 1769 )
TCGA-09-2051-01A	BRCA1 [ 418 ( 7 , 487 ) ] 12p12.1 [ 62 ( 47 , 252 ) ] 20q13.12 [ 111 ( 81 , 361 ) ]	0.75	1623	( 1481 , 1791 )
TCGA-09-2053-01C	NF1 [ 177 ( 73 , 694 ) ]	1	1062	( 1057 , 1066 )
TCGA-09-2056-01B	12p12.1 [ 62 ( 47 , 252 ) ]	1	1522	( 1517 , 1532 )
TCGA-10-0926-01A	12p12.1 [ 62 ( 47 , 252 ) ] 16q23.1 [ 790 ( 101 , 848 ) ]	0.94	861	( 600 , 937 )
TCGA-10-0927-01A	19p13.13 [ 372 ( 5 , 655 ) ] USH2A [ 518 ( 45 , 686 ) ]	0.63	621	( 596 , 722 )
TCGA-10-0928-01A	12p12.1 [ 62 ( 47 , 252 ) ]	1	895	( 889 , 899 )
TCGA-10-0930-01A	NONE	1	3287	( 3275 , 3316 )
TCGA-10-0931-01A	BRCA1 [ 418 ( 7 , 487 ) ] 11q14.1 [ 259 ( 157 , 754 ) ]	1	553	( 503 , 610 )
TCGA-10-0933-01A	20q13.12 [ 111 ( 81 , 361 ) ]	1	913	( 908 , 918 )
TCGA-10-0934-01A	NONE	1	602	( 594 , 605 )
TCGA-10-0935-01A	20q13.12 [ 111 ( 81 , 361 ) ]	1	1007	( 1001 , 1010 )
TCGA-10-0937-01A	8q24.21 [ 10 ( 0 , 383 ) ]	1	839	( 834 , 843 )
TCGA-10-0938-01A	NONE	1	1118	( 1113 , 1122 )
TCGA-13-0714-01A	8q24.21 [ 10 ( 0 , 383 ) ]	1	1357	( 1353 , 1363 )
TCGA-13-0717-01A	17q11.2 [ 375 ( 282 , 639 ) ]	1	839	( 834 , 843 )
TCGA-13-0720-01A	10q23.31 [ 545 ( 215 , 922 ) ]	1	1099	( 1095 , 1103 )
TCGA-13-0724-01A	8q24.21 [ 10 ( 0 , 383 ) ] 19q12 [ 280 ( 5 , 453 ) ] 3q26.2 [ 473 ( 413 , 688 ) ]	0.84	988	( 983 , 992 )
TCGA-13-0726-01A	BRCA2 [ 5 ( 0 , 5 ) ] 8q24.21 [ 10 ( 0 , 383 ) ]	1	1015	( 887 , 1107 )
TCGA-13-0727-01A	20q13.12 [ 111 ( 81 , 361 ) ] 19q12 [ 280 ( 5 , 453 ) ]	0.77	657	( 650 , 662 )
TCGA-13-0755-01A	NONE	1	1945	( 1938 , 1958 )
TCGA-13-0761-01A	8q24.21 [ 10 ( 0 , 383 ) ] BRCA1 [ 418 ( 7 , 487 ) ]	0.92	975	( 900 , 1032 )
TCGA-13-0762-01A	11q14.1 [ 441 ( 167 , 899 ) ]	1	1339	( 1334 , 1344 )
TCGA-13-0765-01A	NONE	1	638	( 631 , 642 )
TCGA-13-0791-01A	3q26.2 [ 473 ( 413 , 688 ) ]	1	1578	( 1572 , 1586 )
TCGA-13-0792-01A	BRCA2 [ 5 ( 0 , 5 ) ] 8q24.21 [ 10 ( 0 , 383 ) ] 12p12.1 [ 62 ( 47 , 252 ) ]	0.68	927	( 808 , 1017 )
TCGA-13-0793-01A	CSMD3 [ 427 ( 350 , 549 ) ]	1	1265	( 1261 , 1270 )
TCGA-13-0795-01A	19q12 [ 280 ( 5 , 453 ) ] FAT3 [ 338 ( 288 , 745 ) ]	0.82	1449	( 1444 , 1456 )
TCGA-13-0800-01A	19p13.13 [ 490 ( 5 , 797 ) ]	1	1122	( 1115 , 1135 )
TCGA-13-0804-01A	19q12 [ 280 ( 5 , 453 ) ] BRCA1 [ 418 ( 7 , 487 ) ]	0.68	797	( 726 , 837 )
TCGA-13-0807-01B	8p21.2 [ 6 ( 0 , 326 ) ] 19q12 [ 280 ( 5 , 453 ) ]	0.89	1265	( 1261 , 1270 )
TCGA-13-0883-01A	BRCA1 [ 418 ( 7 , 487 ) ] 12p12.1 [ 62 ( 47 , 252 ) ] 16q23.1 [ 791 ( 101 , 850 ) ]	0.94	918	( 750 , 1084 )
TCGA-13-0884-01B	CSMD3 [ 427 ( 350 , 549 ) ]	1	1906	( 1899 , 1917 )
TCGA-13-0885-01A	BRCA2 [ 5 ( 0 , 5 ) ]	1	2358	( 2068 , 2583 )
TCGA-13-0886-01A	BRCA2 [ 5 ( 0 , 5 ) ]	1	937	( 819 , 1022 )
TCGA-13-0887-01A	BRCA1 [ 418 ( 7 , 487 ) ]	1	1813	( 1655 , 2001 )
TCGA-13-0889-01A	NONE	1	638	( 631 , 642 )
TCGA-13-0890-01A	BRCA2 [ 5 ( 0 , 5 ) ]	1	965	( 841 , 1059 )
TCGA-13-0891-01A	NONE	1	656	( 649 , 663 )
TCGA-13-0893-01B	BRCA1 [ 418 ( 7 , 487 ) ]	1	1301	( 1188 , 1435 )
TCGA-13-0894-01B	NONE	1	1228	( 1224 , 1233 )
TCGA-13-0897-01A	8q24.21 [ 10 ( 0 , 383 ) ]	1	1118	( 1113 , 1122 )
TCGA-13-0899-01A	11q14.1 [ 355 ( 167 , 823 ) ]	1	876	( 871 , 880 )
TCGA-13-0900-01B	BRCA2 [ 5 ( 0 , 5 ) ] CSMD3 [ 427 ( 350 , 549 ) ]	1	1364	( 1192 , 1487 )
TCGA-13-0903-01A	BRCA1 [ 418 ( 7 , 487 ) ]	1	1051	( 959 , 1159 )
TCGA-13-0904-01A	USH2A [ 521 ( 45 , 692 ) ]	1	2258	( 2249 , 2274 )
TCGA-13-0905-01B	13q14.2 [ 256 ( 196 , 602 ) ] 10q23.31 [ 545 ( 215 , 922 ) ]	0.77	1302	( 1297 , 1307 )
TCGA-13-0906-01A	NONE	1	1890	( 1883 , 1902 )
TCGA-13-0910-01A	NONE	1	657	( 649 , 660 )
TCGA-13-0911-01A	20q13.12 [ 111 ( 81 , 359 ) ]	1	546	( 538 , 550 )
TCGA-13-0912-01A	12p12.1 [ 62 ( 47 , 252 ) ] FAT3 [ 338 ( 288 , 735 ) ]	0.98	784	( 778 , 788 )
TCGA-13-0913-01A	BRCA2 [ 5 ( 0 , 5 ) ] 8q24.21 [ 10 ( 0 , 383 ) ] FAT3 [ 338 ( 288 , 745 ) ]	0.96	1235	( 1079 , 1347 )
TCGA-13-0916-01A	8q24.21 [ 10 ( 0 , 383 ) ]	1	1431	( 1426 , 1437 )
TCGA-13-0919-01A	NONE	1	1192	( 1187 , 1196 )
TCGA-13-0920-01A	USH2A [ 521 ( 45 , 692 ) ]	1	2460	( 2451 , 2479 )
TCGA-13-0923-01A	USH2A [ 521 ( 45 , 692 ) ]	1	2643	( 2634 , 2665 )
TCGA-13-0924-01A	17q11.2 [ 375 ( 282 , 649 ) ] CSMD3 [ 427 ( 350 , 549 ) ]	0.54	1339	( 1334 , 1344 )
TCGA-13-1403-01A	1p34.2 [ 325 ( 67 , 782 ) ]	1	1081	( 1076 , 1085 )
TCGA-13-1404-01A	13q14.2 [ 256 ( 196 , 602 ) ]	1	1228	( 1224 , 1233 )
TCGA-13-1405-01A	17q11.2 [ 375 ( 282 , 638 ) ]	1	784	( 778 , 787 )
TCGA-13-1407-01A	FAT3 [ 338 ( 288 , 738 ) ] 19p13.13 [ 414 ( 5 , 702 ) ]	0.43	743	( 725 , 811 )
TCGA-13-1408-01A	BRCA1 [ 418 ( 7 , 487 ) ]	1	1286	( 1174 , 1418 )
TCGA-13-1409-01A	CSMD3 [ 427 ( 350 , 549 ) ]	1	1136	( 1131 , 1140 )
TCGA-13-1410-01A	19q12 [ 280 ( 5 , 453 ) ] 19p13.13 [ 505 ( 5 , 808 ) ]	0.62	1304	( 1298 , 1313 )
TCGA-13-1411-01A	12p12.1 [ 62 ( 47 , 252 ) ] USH2A [ 521 ( 45 , 692 ) ]	0.88	1081	( 1076 , 1084 )
TCGA-13-1412-01A	NONE	1	802	( 796 , 806 )
TCGA-13-1477-01A	NONE	1	1155	( 1150 , 1159 )
TCGA-13-1481-01A	BRCA2 [ 5 ( 0 , 5 ) ]	1	1559	( 1364 , 1713 )
TCGA-13-1482-01A	NONE	1	1394	( 1389 , 1400 )
TCGA-13-1483-01A	8q24.21 [ 10 ( 0 , 383 ) ] NF1 [ 177 ( 73 , 723 ) ]	0.94	1320	( 1316 , 1326 )
TCGA-13-1484-01A	NONE	1	914	( 908 , 917 )
TCGA-13-1487-01A	8p21.2 [ 6 ( 0 , 326 ) ] 16q23.1 [ 790 ( 101 , 839 ) ]	0.96	867	( 611 , 1170 )
TCGA-13-1488-01A	FAT3 [ 338 ( 288 , 745 ) ] 10q23.31 [ 545 ( 215 , 922 ) ]	0.67	2478	( 2469 , 2498 )
TCGA-13-1489-01A	BRCA1 [ 418 ( 7 , 487 ) ]	1	1064	( 982 , 1131 )
TCGA-13-1491-01A	19q12 [ 280 ( 5 , 453 ) ]	1	951	( 945 , 954 )
TCGA-13-1492-01A	NONE	1	914	( 908 , 917 )
TCGA-13-1494-01A	BRCA1 [ 418 ( 7 , 487 ) ]	1	859	( 783 , 948 )
TCGA-13-1495-01A	NONE	1	895	( 889 , 899 )
TCGA-13-1496-01A	8q24.21 [ 10 ( 0 , 383 ) ] 19q12 [ 280 ( 5 , 453 ) ] 19p13.13 [ 503 ( 5 , 806 ) ]	0.52	1268	( 1261 , 1277 )
TCGA-13-1497-01A	3q26.2 [ 473 ( 413 , 688 ) ] 10q23.31 [ 545 ( 215 , 922 ) ]	0.61	2684	( 2680 , 2695 )
TCGA-13-1498-01A	BRCA2 [ 5 ( 0 , 5 ) ] 3q26.2 [ 473 ( 413 , 688 ) ]	1	1647	( 1441 , 1797 )
TCGA-13-1499-01A	BRCA2 [ 5 ( 0 , 5 ) ]	1	1028	( 898 , 1121 )
TCGA-13-1501-01A	8q24.21 [ 10 ( 0 , 383 ) ] USH2A [ 521 ( 45 , 692 ) ]	0.95	1449	( 1444 , 1456 )
TCGA-13-1504-01A	3q26.2 [ 473 ( 413 , 688 ) ]	1	784	( 778 , 787 )
TCGA-13-1505-01A	1p34.2 [ 361 ( 67 , 820 ) ]	1	1283	( 1280 , 1289 )
TCGA-13-1506-01A	19q12 [ 280 ( 5 , 453 ) ]	1	638	( 632 , 645 )
TCGA-13-1507-01A	NONE	1	1835	( 1828 , 1846 )
TCGA-13-1509-01A	FAT3 [ 338 ( 288 , 745 ) ]	1	1908	( 1902 , 1921 )
TCGA-13-1510-01A	NONE	1	2221	( 2213 , 2237 )
TCGA-13-1512-01A	BRCA1 [ 418 ( 7 , 487 ) ] BRCA2 [ 5 ( 0 , 5 ) ] 8q24.21 [ 10 ( 0 , 383 ) ] 12p12.1 [ 62 ( 47 , 252 ) ]	0.88	707	( 618 , 794 )
TCGA-13-2060-01A	19q12 [ 280 ( 5 , 453 ) ] 1p34.2 [ 302 ( 67 , 741 ) ]	0.58	970	( 964 , 973 )
TCGA-20-0987-01A	3q26.2 [ 473 ( 413 , 688 ) ]	1	584	( 576 , 587 )
TCGA-20-0990-01A	8p21.2 [ 6 ( 0 , 326 ) ] 8q24.21 [ 10 ( 0 , 383 ) ] 1p34.2 [ 407 ( 67 , 881 ) ] 19p13.13 [ 516 ( 5 , 839 ) ] USH2A [ 521 ( 45 , 692 ) ]	0.03	1597	( 1591 , 1606 )
TCGA-20-0991-01A	1p34.2 [ 414 ( 67 , 888 ) ] 19p13.13 [ 517 ( 5 , 844 ) ] USH2A [ 521 ( 45 , 692 ) ]	0.09	1652	( 1646 , 1661 )
TCGA-23-1021-01B	8q24.21 [ 10 ( 0 , 383 ) ] USH2A [ 521 ( 45 , 692 ) ]	0.95	1835	( 1828 , 1846 )
TCGA-23-1022-01A	22q13.33 [ 0 ( 0 , 0 ) ] FAT3 [ 338 ( 288 , 745 ) ] USH2A [ 521 ( 45 , 692 ) ] 16q23.1 [ 791 ( 101 , 850 ) ]	0.46	2303	( 1870 , 3831 )
TCGA-23-1023-01A	NONE	1	839	( 833 , 843 )
TCGA-23-1024-01A	8p21.2 [ 6 ( 0 , 326 ) ] 19q12 [ 280 ( 5 , 453 ) ]	0.9	839	( 834 , 845 )
TCGA-23-1026-01B	BRCA2 [ 5 ( 0 , 5 ) ] 8q24.21 [ 10 ( 0 , 383 ) ] BRCA1 [ 418 ( 7 , 487 ) ]	0.94	364	( 315 , 764 )
TCGA-23-1027-01A	BRCA1 [ 418 ( 7 , 487 ) ] NF1 [ 177 ( 73 , 596 ) ]	1	713	( 651 , 790 )
TCGA-23-1030-01A	BRCA2 [ 5 ( 0 , 5 ) ] 20q13.12 [ 111 ( 81 , 361 ) ] 19p13.13 [ 382 ( 5 , 642 ) ]	0.65	643	( 561 , 756 )
TCGA-23-1031-01A	NONE	1	2129	( 2122 , 2144 )
TCGA-23-1032-01A	NONE	1	1927	( 1920 , 1939 )
TCGA-23-1110-01A	20q13.12 [ 111 ( 81 , 361 ) ]	1	2213	( 2207 , 2225 )
TCGA-23-1116-01A	12p12.1 [ 62 ( 47 , 252 ) ] 19q12 [ 280 ( 5 , 453 ) ] 3q26.2 [ 473 ( 413 , 688 ) ]	0.84	1228	( 1224 , 1233 )
TCGA-23-1117-01A	USH2A [ 521 ( 45 , 692 ) ]	1	2190	( 2183 , 2203 )
TCGA-23-1118-01A	BRCA1 [ 418 ( 7 , 487 ) ]	1	1154	( 1053 , 1272 )
TCGA-23-1120-01A	BRCA2 [ 5 ( 0 , 5 ) ]	1	1585	( 1387 , 1741 )
TCGA-23-1122-01A	BRCA1 [ 418 ( 7 , 487 ) ]	1	1784	( 1628 , 1969 )
TCGA-23-1123-01A	19q12 [ 280 ( 5 , 453 ) ]	1	1835	( 1828 , 1846 )
TCGA-23-1124-01A	NONE	1	3083	( 3072 , 3109 )
TCGA-23-2072-01A	17q11.2 [ 375 ( 282 , 649 ) ] 3q26.2 [ 473 ( 413 , 688 ) ]	0.71	1136	( 1131 , 1140 )
TCGA-23-2077-01A	BRCA1 [ 418 ( 7 , 487 ) ] 8p21.2 [ 6 ( 0 , 326 ) ] FAT3 [ 338 ( 288 , 745 ) ]	0.96	1169	( 1066 , 1289 )
TCGA-23-2078-01A	BRCA1 [ 418 ( 7 , 487 ) ] NF1 [ 177 ( 73 , 742 ) ]	1	1652	( 1508 , 1823 )
TCGA-23-2079-01A	BRCA1 [ 418 ( 7 , 487 ) ] 1p34.2 [ 267 ( 67 , 707 ) ] 3q26.2 [ 473 ( 413 , 688 ) ]	0.78	815	( 745 , 899 )
TCGA-23-2081-01A	BRCA1 [ 418 ( 7 , 487 ) ]	1	859	( 784 , 946 )
TCGA-24-0966-01A	19q12 [ 280 ( 5 , 453 ) ]	1	821	( 815 , 826 )
TCGA-24-0968-01A	10q23.31 [ 545 ( 215 , 922 ) ]	1	493	( 482 , 495 )
TCGA-24-0970-01B	NONE	1	602	( 594 , 605 )
TCGA-24-0975-01B	BRCA2 [ 5 ( 0 , 5 ) ]	1	846	( 739 , 922 )
TCGA-24-0979-01A	8q24.21 [ 10 ( 0 , 383 ) ] FAT3 [ 338 ( 288 , 745 ) ]	0.96	1890	( 1883 , 1902 )
TCGA-24-0980-01A	8q24.21 [ 10 ( 0 , 383 ) ] 13q14.2 [ 256 ( 196 , 602 ) ]	0.96	858	( 852 , 863 )
TCGA-24-0982-01A	19q12 [ 280 ( 5 , 453 ) ] 19p13.13 [ 490 ( 5 , 797 ) ]	0.62	1122	( 1115 , 1135 )
TCGA-24-1103-01A	BRCA2 [ 5 ( 0 , 5 ) ] 10q23.31 [ 545 ( 215 , 922 ) ]	0.98	1146	( 1002 , 1258 )
TCGA-24-1104-01A	FAT3 [ 338 ( 288 , 745 ) ]	1	1339	( 1334 , 1344 )
TCGA-24-1105-01A	8q24.21 [ 10 ( 0 , 381 ) ]	1	459	( 445 , 480 )
TCGA-24-1413-01A	17q11.2 [ 375 ( 282 , 640 ) ]	1	876	( 871 , 880 )
TCGA-24-1416-01A	19p13.13 [ 284 ( 5 , 598 ) ]	1	427	( 389 , 698 )
TCGA-24-1417-01A	BRCA2 [ 5 ( 0 , 5 ) ]	1	846	( 738 , 922 )
TCGA-24-1418-01A	17q11.2 [ 375 ( 282 , 649 ) ] 16q23.1 [ 791 ( 101 , 850 ) ]	0.93	880	( 664 , 1169 )
TCGA-24-1419-01A	NONE	1	802	( 796 , 806 )
TCGA-24-1422-01A	NONE	1	2460	( 2451 , 2479 )
TCGA-24-1423-01A	17q11.2 [ 375 ( 282 , 649 ) ]	1	1375	( 1371 , 1382 )
TCGA-24-1424-01A	22q13.33 [ 0 ( 0 , 0 ) ] 19q12 [ 280 ( 5 , 453 ) ] FAT3 [ 338 ( 288 , 745 ) ] 19p13.13 [ 485 ( 5 , 791 ) ]	0.37	1086	( 1078 , 1101 )
TCGA-24-1425-01A	CSMD3 [ 426 ( 350 , 548 ) ] USH2A [ 520 ( 45 , 682 ) ]	0.6	693	( 686 , 696 )
TCGA-24-1426-01A	19q12 [ 280 ( 5 , 453 ) ]	1	694	( 686 , 697 )
TCGA-24-1427-01A	8q24.21 [ 10 ( 0 , 383 ) ]	1	1210	( 1205 , 1214 )
TCGA-24-1428-01A	8p21.2 [ 6 ( 0 , 279 ) ]	1	379	( 367 , 396 )
TCGA-24-1431-01A	8p21.2 [ 6 ( 0 , 326 ) ] FAT3 [ 338 ( 288 , 745 ) ] 17q11.2 [ 375 ( 282 , 649 ) ]	0.55	1118	( 1113 , 1122 )
TCGA-24-1434-01A	19q12 [ 280 ( 5 , 453 ) ]	1	1044	( 1039 , 1047 )
TCGA-24-1435-01A	NONE	1	1670	( 1664 , 1679 )
TCGA-24-1436-01A	NONE	1	1007	( 1001 , 1010 )
TCGA-24-1463-01A	BRCA2 [ 5 ( 0 , 5 ) ] NF1 [ 177 ( 73 , 675 ) ]	1	951	( 830 , 1036 )
TCGA-24-1464-01A	8q24.21 [ 10 ( 0 , 383 ) ] 17q11.2 [ 375 ( 282 , 649 ) ] CSMD3 [ 427 ( 350 , 549 ) ]	0.51	1265	( 1261 , 1270 )
TCGA-24-1466-01A	3q26.2 [ 473 ( 413 , 688 ) ]	1	1044	( 1039 , 1047 )
TCGA-24-1469-01A	16q23.1 [ 791 ( 101 , 850 ) ]	1	1909	( 1577 , 3114 )
TCGA-24-1470-01A	BRCA1 [ 418 ( 7 , 487 ) ] 8q24.21 [ 10 ( 0 , 383 ) ] NF1 [ 177 ( 73 , 732 ) ]	0.94	1374	( 1254 , 1515 )
TCGA-24-1471-01A	3q26.2 [ 473 ( 413 , 686 ) ]	1	602	( 594 , 605 )
TCGA-24-1474-01A	8p21.2 [ 6 ( 0 , 326 ) ] 8q24.21 [ 10 ( 0 , 383 ) ] 19p13.13 [ 497 ( 5 , 799 ) ]	0.45	1195	( 1188 , 1206 )
TCGA-24-1544-01A	8p21.2 [ 6 ( 0 , 286 ) ] 19q12 [ 280 ( 5 , 453 ) ]	0.9	566	( 558 , 609 )
TCGA-24-1545-01A	NONE	1	454	( 444 , 459 )
TCGA-24-1548-01A	12p12.1 [ 62 ( 47 , 252 ) ] 19q12 [ 280 ( 5 , 453 ) ] USH2A [ 519 ( 45 , 680 ) ]	0.55	656	( 650 , 662 )
TCGA-24-1549-01A	13q14.2 [ 256 ( 196 , 602 ) ] 17q11.2 [ 375 ( 282 , 642 ) ] 19p13.13 [ 455 ( 5 , 746 ) ] 3q26.2 [ 473 ( 413 , 688 ) ]	0.09	904	( 892 , 938 )
TCGA-24-1551-01A	FAT3 [ 338 ( 288 , 745 ) ]	1	839	( 834 , 843 )
TCGA-24-1552-01A	19q12 [ 280 ( 5 , 453 ) ] 16q23.1 [ 789 ( 101 , 850 ) ]	0.94	847	( 585 , 1009 )
TCGA-24-1553-01A	USH2A [ 520 ( 45 , 682 ) ]	1	693	( 686 , 697 )
TCGA-24-1555-01A	BRCA2 [ 5 ( 0 , 5 ) ]	1	706	( 617 , 775 )
TCGA-24-1556-01A	22q13.33 [ 0 ( 0 , 0 ) ] 13q14.2 [ 256 ( 196 , 602 ) ]	1	1099	( 1094 , 1103 )
TCGA-24-1557-01A	13q14.2 [ 256 ( 196 , 602 ) ]	1	969	( 963 , 973 )
TCGA-24-1558-01A	22q13.33 [ 0 ( 0 , 0 ) ] 8p21.2 [ 6 ( 0 , 301 ) ] 13q14.2 [ 256 ( 196 , 601 ) ] 19q12 [ 280 ( 5 , 453 ) ] 19p13.13 [ 358 ( 5 , 642 ) ]	0.14	587	( 562 , 813 )
TCGA-24-1560-01A	NONE	1	620	( 612 , 623 )
TCGA-24-1562-01A	BRCA2 [ 5 ( 0 , 5 ) ] NF1 [ 177 ( 73 , 460 ) ]	1	473	( 413 , 515 )
TCGA-24-1563-01A	NONE	1	1449	( 1444 , 1456 )
TCGA-24-1564-01A	NONE	1	932	( 927 , 936 )
TCGA-24-1565-01A	NONE	1	710	( 705 , 714 )
TCGA-24-1567-01A	NONE	1	1025	( 1020 , 1029 )
TCGA-24-1603-01A	17q11.2 [ 375 ( 282 , 628 ) ]	1	602	( 594 , 605 )
TCGA-24-1604-01A	NONE	1	1283	( 1279 , 1289 )
TCGA-24-1614-01A	19q12 [ 280 ( 5 , 453 ) ]	1	802	( 796 , 806 )
TCGA-24-1616-01A	1p34.2 [ 359 ( 67 , 820 ) ] 19p13.13 [ 503 ( 5 , 806 ) ]	0.5	1268	( 1261 , 1277 )
TCGA-24-2019-01A	19q12 [ 280 ( 5 , 453 ) ]	1	802	( 797 , 807 )
TCGA-24-2024-01A	BRCA2 [ 5 ( 0 , 5 ) ]	1	1145	( 1000 , 1248 )
TCGA-24-2030-01A	8q24.21 [ 10 ( 0 , 383 ) ] 11q14.1 [ 376 ( 162 , 859 ) ] 10q23.31 [ 545 ( 215 , 922 ) ] 16q23.1 [ 791 ( 101 , 852 ) ]	0.41	966	( 775 , 1154 )
TCGA-24-2035-01A	BRCA1 [ 418 ( 7 , 487 ) ] CSMD3 [ 427 ( 350 , 549 ) ]	0.76	1491	( 1379 , 1601 )
TCGA-24-2038-01A	NONE	1	276	( 271 , 295 )
TCGA-24-2254-01A	NONE	1	1081	( 1076 , 1084 )
TCGA-24-2260-01A	NONE	1	1006	( 1002 , 1010 )
TCGA-24-2261-01A	13q14.2 [ 256 ( 196 , 602 ) ] 19q12 [ 280 ( 5 , 453 ) ] CSMD3 [ 427 ( 350 , 549 ) ]	0.31	876	( 871 , 880 )
TCGA-24-2262-01A	13q14.2 [ 256 ( 196 , 602 ) ] 11q14.1 [ 462 ( 167 , 939 ) ]	0.69	1522	( 1517 , 1530 )
TCGA-24-2267-01A	NONE	1	2184	( 2176 , 2200 )
TCGA-24-2271-01A	NONE	1	675	( 668 , 678 )
TCGA-24-2281-01A	1p34.2 [ 328 ( 67 , 788 ) ] 11q14.1 [ 403 ( 167 , 864 ) ] 3q26.2 [ 473 ( 413 , 688 ) ]	0.26	1099	( 1095 , 1103 )
TCGA-24-2288-01A	BRCA2 [ 5 ( 0 , 5 ) ] CSMD3 [ 427 ( 350 , 549 ) ]	1	1480	( 1294 , 1614 )
TCGA-24-2289-01A	8q24.21 [ 10 ( 0 , 383 ) ]	1	2827	( 2817 , 2851 )
TCGA-24-2290-01A	NONE	1	1210	( 1205 , 1214 )
TCGA-24-2293-01A	BRCA2 [ 5 ( 0 , 5 ) ]	1	924	( 807 , 1008 )
TCGA-24-2298-01A	BRCA1 [ 418 ( 7 , 487 ) ]	1	1257	( 1147 , 1386 )
TCGA-25-1313-01A	NONE	1	2772	( 2762 , 2795 )
TCGA-25-1315-01A	1p34.2 [ 342 ( 67 , 802 ) ]	1	1173	( 1168 , 1177 )
TCGA-25-1316-01A	NONE	1	473	( 464 , 477 )
TCGA-25-1317-01A	NONE	1	895	( 889 , 899 )
TCGA-25-1318-01A	8q24.21 [ 10 ( 0 , 383 ) ] USH2A [ 521 ( 45 , 692 ) ]	0.95	1155	( 1150 , 1159 )
TCGA-25-1319-01A	8p21.2 [ 6 ( 0 , 326 ) ] 8q24.21 [ 10 ( 0 , 383 ) ] 19q12 [ 280 ( 5 , 453 ) ] 1p34.2 [ 339 ( 67 , 801 ) ] 11q14.1 [ 413 ( 167 , 873 ) ] 19p13.13 [ 493 ( 5 , 797 ) ]	0.03	1158	( 1151 , 1177 )
TCGA-25-1320-01A	12p12.1 [ 62 ( 47 , 252 ) ] 19q12 [ 280 ( 5 , 453 ) ]	0.88	1118	( 1113 , 1122 )
TCGA-25-1321-01A	NONE	1	821	( 815 , 825 )
TCGA-25-1322-01A	3q26.2 [ 473 ( 413 , 688 ) ]	1	970	( 963 , 973 )
TCGA-25-1324-01A	NONE	1	858	( 852 , 862 )
TCGA-25-1326-01A	3q26.2 [ 473 ( 413 , 688 ) ]	1	2717	( 2707 , 2739 )
TCGA-25-1328-01A	NONE	1	327	( 311 , 331 )
TCGA-25-1329-01A	12p12.1 [ 62 ( 47 , 252 ) ] 16q23.1 [ 785 ( 65 , 848 ) ]	0.94	852	( 452 , 1360 )
TCGA-25-1623-01A	8q24.21 [ 10 ( 0 , 374 ) ]	1	297	( 270 , 306 )
TCGA-25-1625-01A	BRCA1 [ 418 ( 7 , 487 ) ]	1	665	( 596 , 695 )
TCGA-25-1626-01A	NONE	1	245	( 237 , 258 )
TCGA-25-1627-01A	12p12.1 [ 62 ( 47 , 252 ) ] 1p34.2 [ 226 ( 67 , 619 ) ]	0.86	656	( 650 , 661 )
TCGA-25-1628-01A	NONE	1	527	( 519 , 531 )
TCGA-25-1630-01A	BRCA1 [ 418 ( 7 , 487 ) ]	1	812	( 740 , 853 )
TCGA-25-1631-01A	19q12 [ 280 ( 5 , 453 ) ] 3q26.2 [ 473 ( 413 , 688 ) ]	0.96	584	( 577 , 601 )
TCGA-25-1632-01A	17q11.2 [ 375 ( 282 , 640 ) ] BRCA1 [ 418 ( 7 , 487 ) ]	0.3	841	( 769 , 885 )
TCGA-25-1633-01A	1p34.2 [ 132 ( 67 , 475 ) ]	1	336	( 328 , 351 )
TCGA-25-1634-01A	NONE	1	602	( 594 , 605 )
TCGA-25-1635-01A	12p12.1 [ 62 ( 47 , 252 ) ] 11q14.1 [ 209 ( 143 , 751 ) ] 19q12 [ 280 ( 5 , 453 ) ]	0.48	414	( 407 , 579 )
TCGA-25-2042-01A	NONE	1	1596	( 1590 , 1604 )
TCGA-25-2391-01A	13q14.2 [ 256 ( 196 , 602 ) ] 17q11.2 [ 375 ( 282 , 649 ) ] 10q23.31 [ 545 ( 215 , 922 ) ]	0.46	1265	( 1261 , 1270 )
TCGA-25-2392-01A	BRCA1 [ 418 ( 7 , 487 ) ] 11q14.1 [ 472 ( 167 , 946 ) ] USH2A [ 521 ( 45 , 692 ) ]	0.34	1623	( 1482 , 1791 )
TCGA-25-2393-01A	12p12.1 [ 62 ( 47 , 252 ) ]	1	1099	( 1094 , 1103 )
TCGA-25-2396-01A	19q12 [ 280 ( 5 , 453 ) ] 19p13.13 [ 397 ( 5 , 676 ) ]	0.6	691	( 671 , 774 )
TCGA-25-2398-01A	8q24.21 [ 10 ( 0 , 383 ) ]	1	1081	( 1076 , 1084 )
TCGA-25-2399-01A	17q11.2 [ 375 ( 282 , 648 ) ] 19p13.13 [ 466 ( 5 , 763 ) ]	0.5	958	( 948 , 984 )
TCGA-25-2400-01A	22q13.33 [ 0 ( 0 , 0 ) ] 1p34.2 [ 397 ( 67 , 871 ) ]	1	1522	( 1518 , 1530 )
TCGA-25-2401-01A	BRCA1 [ 418 ( 7 , 487 ) ]	1	1051	( 959 , 1159 )
TCGA-25-2404-01A	BRCA2 [ 5 ( 0 , 5 ) ] 12p12.1 [ 62 ( 47 , 252 ) ] 19q12 [ 280 ( 5 , 453 ) ]	0.88	641	( 561 , 700 )
TCGA-25-2408-01A	NONE	1	401	( 386 , 404 )
TCGA-25-2409-01A	NONE	1	602	( 594 , 605 )
TCGA-29-2427-01A	13q14.2 [ 256 ( 196 , 602 ) ] BRCA1 [ 418 ( 7 , 487 ) ] CSMD3 [ 427 ( 350 , 549 ) ]	0.31	1153	( 1064 , 1227 )
TCGA-30-1853-01A	22q13.33 [ 0 ( 0 , 0 ) ] 19p13.13 [ 462 ( 5 , 758 ) ]	0.99	940	( 926 , 969 )
TCGA-30-1862-01A	NF1 [ 177 ( 73 , 611 ) ] CSMD3 [ 427 ( 350 , 549 ) ] 3q26.2 [ 473 ( 413 , 689 ) ]	0.66	784	( 778 , 787 )
TCGA-30-1891-01A	NONE	1	1357	( 1352 , 1363 )
TCGA-31-1950-01A	NONE	1	969	( 964 , 973 )
TCGA-31-1953-01A	NONE	1	784	( 778 , 787 )
TCGA-31-1959-01A	NONE	1	1081	( 1076 , 1084 )
TCGA-36-1568-01A	8q24.21 [ 10 ( 0 , 383 ) ]	1	895	( 889 , 899 )
TCGA-36-1569-01A	NONE	1	272	( 259 , 276 )
TCGA-36-1570-01A	CSMD3 [ 426 ( 350 , 547 ) ]	1	638	( 631 , 641 )
TCGA-36-1571-01A	12p12.1 [ 62 ( 47 , 252 ) ] 20q13.12 [ 111 ( 81 , 338 ) ]	0.74	326	( 309 , 331 )
TCGA-36-1574-01A	NONE	1	455	( 444 , 458 )
TCGA-36-1575-01A	8p21.2 [ 6 ( 0 , 321 ) ]	1	711	( 705 , 716 )
TCGA-36-1576-01A	19q12 [ 280 ( 5 , 453 ) ]	1	402	( 373 , 621 )
TCGA-36-1577-01A	1p34.2 [ 352 ( 67 , 817 ) ]	1	1228	( 1224 , 1233 )
TCGA-36-1578-01A	USH2A [ 521 ( 45 , 692 ) ]	1	1136	( 1131 , 1140 )
TCGA-36-1580-01A	1p34.2 [ 133 ( 67 , 475 ) ]	1	348	( 327 , 352 )
TCGA-57-1582-01A	BRCA1 [ 418 ( 7 , 487 ) ] 22q13.33 [ 0 ( 0 , 0 ) ] 8q24.21 [ 10 ( 0 , 383 ) ]	0.81	1081	( 986 , 1191 )
TCGA-57-1583-01A	22q13.33 [ 0 ( 0 , 0 ) ] 8p21.2 [ 6 ( 0 , 286 ) ] 8q24.21 [ 10 ( 0 , 382 ) ] 19p13.13 [ 245 ( 5 , 591 ) ] 19q12 [ 280 ( 5 , 453 ) ]	0.17	355	( 241 , 833 )
TCGA-57-1584-01A	8q24.21 [ 10 ( 0 , 383 ) ] 17q11.2 [ 375 ( 282 , 629 ) ]	0.97	638	( 631 , 642 )
TCGA-57-1993-01A	12p12.1 [ 62 ( 47 , 252 ) ] 19q12 [ 280 ( 5 , 453 ) ] 19p13.13 [ 492 ( 5 , 797 ) ]	0.52	1140	( 1133 , 1152 )
TCGA-59-2348-01A	BRCA1 [ 418 ( 7 , 487 ) ]	1	1418	( 1294 , 1564 )
TCGA-59-2350-01A	USH2A [ 520 ( 45 , 673 ) ]	1	675	( 668 , 678 )
TCGA-59-2351-01A	BRCA2 [ 5 ( 0 , 5 ) ]	1	1261	( 1101 , 1375 )
TCGA-59-2352-01A	8p21.2 [ 6 ( 0 , 326 ) ] 1p34.2 [ 348 ( 67 , 826 ) ] CSMD3 [ 427 ( 350 , 549 ) ] 16q23.1 [ 791 ( 101 , 850 ) ]	0.48	1205	( 964 , 1648 )
TCGA-59-2354-01A	NONE	1	1265	( 1260 , 1270 )
TCGA-59-2355-01A	1p34.2 [ 206 ( 67 , 580 ) ] CSMD3 [ 426 ( 350 , 546 ) ]	0.82	584	( 576 , 586 )
TCGA-59-2363-01A	8q24.21 [ 10 ( 0 , 383 ) ] NF1 [ 177 ( 73 , 741 ) ] CSMD3 [ 427 ( 350 , 549 ) ]	0.72	1670	( 1664 , 1679 )
TCGA-61-1728-01A	11q14.1 [ 315 ( 162 , 780 ) ]	1	729	( 723 , 739 )
TCGA-61-1736-01B	NONE	1	839	( 834 , 843 )
TCGA-61-1919-01A	19q12 [ 280 ( 5 , 453 ) ]	1	802	( 796 , 806 )
TCGA-61-1995-01A	13q14.2 [ 256 ( 196 , 589 ) ] CSMD3 [ 425 ( 350 , 548 ) ]	0.77	492	( 482 , 495 )
TCGA-61-1998-01A	NONE	1	2037	( 2030 , 2051 )
TCGA-61-2000-01A	8q24.21 [ 10 ( 0 , 383 ) ] 17q11.2 [ 375 ( 282 , 643 ) ] 3q26.2 [ 473 ( 413 , 688 ) ]	0.68	932	( 927 , 936 )
TCGA-61-2002-01A	NONE	1	895	( 889 , 899 )
TCGA-61-2003-01A	19q12 [ 280 ( 5 , 453 ) ]	1	914	( 908 , 917 )
TCGA-61-2008-01A	BRCA1 [ 418 ( 7 , 487 ) ] 8q24.21 [ 10 ( 0 , 383 ) ]	1	948	( 865 , 1046 )
TCGA-61-2009-01A	FAT3 [ 338 ( 288 , 745 ) ]	1	1265	( 1261 , 1270 )
TCGA-61-2012-01A	19q12 [ 280 ( 5 , 453 ) ] 11q14.1 [ 503 ( 167 , 1042 ) ]	0.77	2147	( 2140 , 2163 )
TCGA-61-2016-01A	FAT3 [ 338 ( 288 , 721 ) ]	1	472	( 463 , 477 )
TCGA-61-2088-01A	22q13.33 [ 0 ( 0 , 0 ) ] 12p12.1 [ 62 ( 47 , 252 ) ]	1	435	( 425 , 440 )
TCGA-61-2092-01A	8q24.21 [ 10 ( 0 , 383 ) ]	1	693	( 686 , 696 )
TCGA-61-2094-01A	20q13.12 [ 111 ( 81 , 361 ) ] 10q23.31 [ 545 ( 215 , 922 ) ]	0.94	1136	( 1131 , 1140 )
TCGA-61-2095-01A	NONE	1	2496	( 2487 , 2516 )
TCGA-61-2097-01A	8p21.2 [ 6 ( 0 , 326 ) ]	1	1044	( 1039 , 1048 )
TCGA-61-2101-01A	NONE	1	802	( 797 , 806 )
TCGA-61-2102-01A	12p12.1 [ 62 ( 47 , 252 ) ]	1	1247	( 1242 , 1251 )
TCGA-61-2104-01A	NONE	1	1118	( 1113 , 1122 )
TCGA-61-2109-01A	BRCA1 [ 418 ( 7 , 487 ) ] USH2A [ 521 ( 45 , 692 ) ]	1	1022	( 933 , 1126 )
TCGA-61-2110-01A	NONE	1	914	( 907 , 918 )
TCGA-61-2111-01A	12p12.1 [ 62 ( 47 , 252 ) ] 1p34.2 [ 290 ( 67 , 719 ) ]	0.87	914	( 908 , 917 )
TCGA-61-2113-01A	8p21.2 [ 6 ( 0 , 326 ) ] 12p12.1 [ 62 ( 47 , 252 ) ] 19q12 [ 280 ( 5 , 453 ) ]	0.77	1559	( 1554 , 1568 )
